# Supplementary material for: Exploring Partners, Parenting and Pregnancy Thinking in Late Adolescents and Young Adults with Inherited Metabolic Disorders
Source: Pediatr Rep. 2025 May 13;17(3):56. doi: 10.3390/pediatric17030056 (PMC12101304; doi:10.3390/pediatric17030056)
Supplement: Supplementary file 1 [file pediatrrep-17-00056-s001.zip]

Archive with 1 entries (1 files):
- pediatrrep-3554008-supplementary.pdf
